# Supplementary material for: Partial Hepatectomy and Ablation for Survival of Early-Stage Hepatocellular Carcinoma Patients: A Bayesian Emulation Analysis
Source: Life (Basel). 2024 May 22;14(6):661. doi: 10.3390/life14060661 (PMC11204969; doi:10.3390/life14060661)
Supplement: Supplementary file 1 [file life-14-00661-s001.zip]

Archive with 1 entries (1 files):
- life-2998808-supplementary.pdf
